# Supplementary material for: Shear Stress Alterations Activate BMP4/pSMAD5 Signaling and Induce Endothelial Mesenchymal Transition in Varicose Veins
Source: Cells. 2021 Dec 17;10(12):3563. doi: 10.3390/cells10123563 (PMC8700678; doi:10.3390/cells10123563)
Supplement: Supplementary file 1 [file cells-10-03563-s001.zip]

Archive with 1 entries (1 files):
- cells-1476825-supplementary.pdf
